# Supplementary material for: Coriander (Coriandrum sativum) Cultivation Combined with Arbuscular Mycorrhizal Fungi Inoculation and Steel Slag Application Influences Trace Elements-Polluted Soil Bacterial Functioning
Source: Plants (Basel). 2023 Jan 31;12(3):618. doi: 10.3390/plants12030618 (PMC9920375; doi:10.3390/plants12030618)
Supplement: Supplementary file 1 [file plants-12-00618-s001.zip]

Archive with 1 entries (1 files):
- plants-2159016-supplementary.pdf
